# Supplementary material for: Balanced Polymorphism at the Pgm-1 Locus of the Pompeii Worm Alvinella pompejana and Its Variant Adaptability Is Only Governed by Two QE Mutations at Linked Sites
Source: Genes (Basel). 2022 Jan 24;13(2):206. doi: 10.3390/genes13020206 (PMC8872362; doi:10.3390/genes13020206)
Supplement: Supplementary file 1 [file genes-13-00206-s001.zip]

Archive with 1 entries (1 files):
- genes-1494995-supplementary.pdf
